# Supplementary material for: Effects of Channel Length Scaling on the Electrical Characteristics of Multilayer MoS2 Field Effect Transistor
Source: Micromachines (Basel). 2023 Jan 20;14(2):275. doi: 10.3390/mi14020275 (PMC9963916; doi:10.3390/mi14020275)
Supplement: Supplementary file 1 [file micromachines-14-00275-s001.zip]

Archive with 1 entries (1 files):
- micromachines-2066193-supplementary.pdf
